# Supplementary material for: Population structure, genetic diversity and pathotypes of Streptococcus suis isolated during the last 13 years from diseased pigs in Switzerland
Source: Vet Res. 2020 Jul 8;51:85. doi: 10.1186/s13567-020-00813-w (PMC7346511; doi:10.1186/s13567-020-00813-w)
Supplement: Supplementary file 1 — Additional file 1. Capsular type distribution among SwissS. suisisolates. Number of isolates in relation to capsular type is indicated. NT = nontypeable due to no successful capsular typing by multiplex PCR. [file 13567_2020_813_MOESM1_ESM.xlsx]

## Sheet: Tabelle1
Additional file 1. Capsular type distribution among Swiss S. suis isolates
Capsular type	Number (%) of isolates
1	6 (6.8%)
1/2	3 (3.4%)
2	4 (4.5%)
3	4 (4.5%)
4	3 (3.4%)
5	2 (2.3%)
6	13 (14.8%)
7	4 (4.5%)
8	3 (3.4%)
9	14 (15.9%)
12	3 (3.4%)
15	6 (6.8%)
16	6 (6.8%)
19	1 (1.1%)
21	2 (2.3%)
28	2 (2.3%)
31	3 (3.4%)
NT	9 (10.2%)
Total	88
Number of isolates in relation to capsular type is indicated. NT = nontypeable, no successful capsular typing by multiplex PCR
