# Supplementary material for: Population structure, genetic diversity and pathotypes of Streptococcus suis isolated during the last 13 years from diseased pigs in Switzerland
Source: Vet Res. 2020 Jul 8;51:85. doi: 10.1186/s13567-020-00813-w (PMC7346511; doi:10.1186/s13567-020-00813-w)
Supplement: Supplementary file 2 — Additional file 2. Clinical data, genotyping, and determination of virulence markers of Swiss porcineS. suisisolates (n = 88). [file 13567_2020_813_MOESM2_ESM.xlsx]

## Sheet: Additional file 2
Additional file 2. Clinical data, histopathological findings, genotyping, and determination of virulence markers of Swiss porcine S. suis isolates (n = 88)
Strain ID	SRA accession	Year	anamnesis/clinical symptoms	Sample origin	histopathological findings	S.suis relevance	bacteriological findings	cps type	epf	mrp	sly	MLST	Clonal Complex	MCG
PP 423	SRR8290477	2016	fever, sudden death	heart	septicemia	relevant	moderate grade pure culture	1/2	-	mrp***	-	1133	CC28	4
SS 470	SRR8290485	2007	n/a	heart	n/a	no record	n/a	1/2	-	mrpS	-	28	CC28	4
MB 1192		2015	unknown	lung	pneumonia	not relevant	low grade pure culture	1/2	-	mrpS	-	28	CC28	4
MB 1598		2016	neurological symptoms	brain	meningitis	relevant	moderate grade mixed culture	1	-	-	sly	13	CC13/149	N
PP 269	SRR8290480	2015	sudden death, omphalitis	heart	septicemia	relevant	high grade mixed culture	1	-	-	sly	13	CC13/149	N
PP 735	SRR8290484	2018	lameness	joint	polyarthritis	relevant	low grade pure culture	1	-	-	sly	13	CC13/149	N
PP 730	SRR8290472	2018	sudden death	joint	meningitis, polyarthritis	relevant	moderate grade mixed culture	1	-	-	sly	13	CC13/149	N
MB 1635		2017	lameness ,fever	joint	polyarthritis, septicemia	relevant	low grade mixed culture	1	-	-	sly	13	CC13/149	N
MB 1656		2017	swollen joints	joint	meningitis, polyarthritis	relevant	moderate grade pure culture	1	-	-	sly	13	CC13/149	N
MB 1329		2015	sudden death	brain	meningitis	relevant	high grade pure culture	2	-	mrp	sly	1103	CC1	1
MB 1555		2016	lameness	joint	n/a	*	low grade pure culture	2	-	mrp	sly	1103	CC1	1
19-1715-1		2019	neurological symptoms	brain	n/a	*	moderate grade pure culture	2	epf*	mrp	sly	1103	CC1	1
PP 463	SRR8290475	2016	sudden death	heart	endocarditis valvularis	relevant	low grade pure culture	2	-	mrpS	-	28	CC28	4
PP 784		2018	swollen joints, neurological symptoms	brain	meningitis, polyarthritis	relevant	low grade pure culure	3	-	-	sly	231	CC1109	N
MB 1313		2015	neurological symptoms	brain	meningitis	relevant	moderate grade pure culture	3	-	-	sly	231	CC1109	N
MB 454		2012	respiratory	blood	septicemia	relevant	n/a	3	-	-	sly	1113	CC1109	N
MB 1355		2015	neurological symptoms	blood	peritonitis, polyarthritis	not relevant	low grade mixed culture	3	-	mrp***	-	856	CC28	4
PP 414		2016	fever, neurological symptoms	brain	meningitis	relevant	low grade mixed culture	4	epf	mrpS	sly	17	CC17	1
PP 772		2018	decreased growth rate	lung	pneumonia	not relevant	low grade mixed culture	4	epf	mrpS	sly	17	CC17	1
SS 2461		2013	sudden death	blood	septicemia	no record	n/a	4	epf	mrpS	sly	17	CC17	1
MB 906		2014	sudden death	blood	meningitis, peritonitis	not relevant	low grade mixed culture	5	-	-	-	1114	Sc	ungroupabled
MB 1158		2015	sudden death	blood	endocarditis valvularis	relevant	low grade mixed culture	5	-	-	-	1124	Sc	novel1e
SS 8	SRR8290482	2006	n/a	brain	n/a	no record	n/a	6	-	-	-	1104	ndfc	ungroupabled
PP 425	SRR8290476	2016	neurological symptoms	blood	meningitis	relevant	high grade pure culture	6	-	-	-	1104	ndfc	ungroupabled
MB 1352		2015	neurological symptoms	blood	meningitis	relevant	high grade pure culture	6	-	-	-	1104	ndfc	ungroupabled
PP 386	SRR8290479	2016	sudden death	blood	meningitis	relevant	moderate grade mixed culture	6	-	-	-	1104	ndfc	ungroupabled
MB 1050		2015	neurological symptoms	blood	meningitis	relevant	moderate grade pure culture	6	-	-	-	1104	ndfc	ungroupabled
PP 504		2016	sudden death	blood	septicemia	relevant	moderate grade pure culture	6	-	-	-	1104	ndfc	ungroupabled
PP 745		2018	sudden death	blood	septicemia	relevant	moderate grade mixed culture	6	-	-	-	1104	ndfc	ungroupabled
PP 799		2019	sudden death	blood	septicemia	relevant	moderate grade mixed culture	6	-	-	-	1104	ndfc	ungroupabled
MB 185		2011	neurological symptoms, swollen joints	joint	polyarthritis	relevant	n/a	6	-	-	-	1104	ndfc	ungroupabled
SS 1364		2010	sudden death	abdominal cavity	septicemia	relevant	n/a	6	-	-	-	1104	ndfc	ungroupabled
SS 3896		2017	sudden death	heart	septicemia	relevant	moderate grade pure culture	6	-	-	-	1104	ndfc	ungroupabled
PP 438		2016	sudden death, swollen joints	joint	meningitis, polyarthritis	relevant	low grade mixed culture	6	-	-	-	1104	ndfc	ungroupabled
PP 693		2017	sudden death	joint	polyarthritis, septicemia	relevant	moderate pure culture	6	-	-	-	1104	ndfc	ungroupabled
MB 1593		2016	neurological symptoms	brain	meningitis	relevant	low grade mixed culture	7	-	-	sly	1130	CC87	2
MB 582		2012	neurological smyptoms, swollen joints	brain	meningitis	relevant	n/a	7	-	mrp***	-	29	CC28	4
MB 841		2014	neurological symptoms, swollen joints	blood	meningitis, polyarthritis	relevant	moderate grade pure culture	7	-	mrp***	-	29	CC28	4
MB 36		2010	decreased growth rate, zyanosis	blood	septicemia	relevant	n/a	7	-	mrp***	-	29	CC28	4
PP 478		2016	neurological symptoms	brain	emaciation, colibacillosis	not relevant	low grade mixed culture	8	-	-	sly	1109	CC1109	N
PP 283		2015	swollen joints	joint	polyarthritis	not relevant	low grade mixed culture	8	-	-	sly	1106	CC1109	N
MB 386		2012	sudden death	lung	septicemia	not relevant	n/a	8	-	-	sly	87	CC87	2
PP 789		2018	sudden death	blood	septicemia	relevant	low grade pure culture	9	-	-	sly	1109	CC1109	N
MB 1452		2016	neurological symptoms	blood	meningitis	relevant	low grade pure culture	9	-	-	sly	231	CC1109	N
MB 1497		2016	sudden death, diarrhea	blood	septicemia	not relevant	low grade mixed culture	9	-	-	sly	1237	CC1237	novel1e
PP 421		2016	neurological symptoms	brain	meningitis	relevant	low grade mixed culture	9	-	-	-	1105	Sc	7-3
MB 706		2013	neurological symptoms, lameness	brain	meningitis	relevant	n/a	9	-	-	-	1105	Sc	7-3
PP 203	SRR8290481	2015	neurological symptoms	brain	meningitis	relevant	low grade pure culture	9	-	-	-	1105	Sc	7-3
PP 417		2016	lameness	blood	septicemia	relevant	high grade pure culture	9	-	-	-	1105	Sc	7-3
PP 536	SRR8290473	2016	sudden death	heart	septicemia	relevant	low grade mixed culture	9	-	-	-	1105	Sc	7-3
PP 722		2017	sudden death	blood	septicemia	relevant	low grade pure cultue	9	-	-	-	1105	Sc	7-3
PP 742		2018	neurological symptoms	brain	meningitis	relevant	low grade pure culture	9	-	-	-	1105	Sc	7-3
MB 923		2014	neurological symptoms	brain	meningitis	relevant	low grade pure culture	9	-	-	-	1105	Sc	7-3
SS 2097		2012	respiratory	blood	septicemia	relevant	n/a	9	-	-	-	1236	CC1237	novel1e
SS 3878		2017	neurological symptoms	blood	polyarthritis, peritonitis	not relevant	low grade mixed culture	9	-	-	-	1236	CC1237	novel1e
SS 4364		2018	cough	lung	n/a	no record	moderate grade mixed culture	9	-	-	-	1236	CC1237	novel1e
PP 186		2015	sudden death	blood	acute circulation shock	not relevant	low grade mixed culture	12	-	-	-	1099	Sc	ungroupabled
MB 1629		2017	unknown	kidney	n/a	no record	low grade mixed culture	12	-	-	-	1126	Sc	novel2e
MB 1493		2016	coughing, decreased growth rate	lung	pneumonia	not relevant	low grade mixed culture	12	-	-	-	ndb	-	ungroupabled
PP 728		2017	lameness	brain	osteochondrosis dissecans	not relevant	low grade mixed culture	15	epf	mrp***	sly	1110	Sc	N
PP 402		2016	swollen joints	lung	polyarthritis, septicemia	not relevant	low grade mixed culture	15	-	mrp*	sly	1134	Sc	1
MB 167		2011	stock problems	genital tract	n/a	no record	n/a	15	epf	mrp***	sly	1112	CC1112	1
PP 773		2018	fever, sudden death	blood	meningitis	not relevant	low grade mixed culture	15	-	-	sly	1101	Sc	1
MB 190		2011	n/a	genital tract	n/a	no record	n/a	15	-	-	sly	1101	Sc	1
MB 979		2014	abort	genital tract	placentitis, pneumonia	relevant	low grade mixed culture	15	-	-	sly	1115	Sc	1
PP 429		2016	skin lesion	blood	exudative epidermitis	not relevant	low grade mixed culture	16	-	-	-	1107	ndfc	N
MB 1047		2014	sudden death	blood	septicemia	relevant	moderate grade mixed culture	16	-	-	-	1239	Sc	7-3
SS 4339		2018	decreased growth rate	lung	pneumonia, colitis	not relevant	low grade mixed culture	16	-	-	-	1127	Sc	N
PP 263		2015	neurological symptoms	blood	septicemia	relevant	low grade pure culture	16	-	-	-	1121	Sc	7-3
MB 126		2011	sudden death	abscess	osteomyelitis	not relevant	n/a	16	-	-	-	1111	ndfc	N
MB 1091		2015	fever, decreased growth rate	abscess	pneumonia, septicemia	relevant	moderate grade pure culture	16	-	-	-	1116	ndfc	N
PP 106		2014	lameness, fever	blood	meningitis, pneumonia	relevant	low grade pure culture	19	-	-	-	1128	Sc	novel1e
MB 231		2010	lameness	nasal swab	n/a	no record	n/a	21	-	-	-	1102	Sc	ungroupabled
MB 1185		2015	unknown	lung	n/a	no record	low grade mixed culture	21	-	-	-	1240	CC1237	novel1e
PP 172		2015	respiratory	lung	endocarditis valvularis, pneumonia	relevant	low grade mixed culture	28	-	-	sly	1100	Sc	N
SS 2739		2013	sudden death	lung	pneumonia	not relevant	low grade mixed culture	28	-	mrp*	sly	1118	Sc	N
PP 560		2016	neurological symptoms	blood	meningitis	relevant	moderate grade pure culture	31	-	-	-	1122	Sc	N
MB 1297		2015	cyanosis, sudden death	heart	endocarditis valvularis	relevant	low grade mixed culture	31	-	-	-	1125	Sc	novel4e
SS 3919		2017	unknown	lung	n/a	no record	low grade mixed culture	31	-	-	-	1119	Sc	novel5e
PP 734		2018	sudden death	brain	meningitis, pneumonia, septicemia	not relevant	low grade mixed culture	NTa	-	-	-	1129	Sc	2
SS 3726		2017	swollen joints, fever, neurological symptoms	brain	meningitis, pneumonia, septicemia	relevant	low grade mixed culture	NTa	-	-	-	1244	Sc	ungroupabled
SS 921		2009	abscess	liver	n/a	no record	moderate grade mixed culture	NTa	-	-	-	1117	Sc	novel1e
PP 216		2015	sudden death	blood	septicemia	relevant	low grade mixed culture	NTa	-	-	-	1120	Sc	ungroupabled
PP 464	SRR8290474	2016	cough, tachypnoe, sneezing	lung	pneumonia	not relevant	low grade mixed culture	NTa	-	-	-	1108	Sc	novel1e
PP 715		2017	lameness	joint	pneumonia, polyarthritis	not relevant	low grade mixed culture	NTa	-	-	-	1123	Sc	ungroupabled
SS 1014	SRR8290483	2010	no symptoms	kidney	no gross lesions	no record	n/a	NTa	-	-	-	1238	Sc	ungroupabled
PP 262		2015	decreased growth rate	blood	pneumonia, septicemia	not relevant	low grade mixed culture	NTa	-	-	-	ndb	-	ungroupabled
MB 810		2014	fever, cough	lung	pneumonia	not relevant	low grade mixed culture	NTa	-	-	-	1243	Sc	ungroupabled
a	nontypeable							mrp variants:		mrpS	747 bp
b	not determined (nd): one lacking housekeeping gene identification									mrp	1148 bp
c	no clonal complex could be assigned for sequence types that occured as singletons (S) or with no determined founder (ndf)									mrp*	1556 bp
d	ungroupable: allele missing									mrp**	1600 bp
e	novel: new allel combination not described before									mrp***	~2000 bp
										mrp****	~2400 bp
n/a	data not available
*	due to bacteriological findings and appropriate anamnesis strains were evaluated as relevant							epf variant:		epf*	large variant
