# Supplementary material for: Population structure, genetic diversity and pathotypes of Streptococcus suis isolated during the last 13 years from diseased pigs in Switzerland
Source: Vet Res. 2020 Jul 8;51:85. doi: 10.1186/s13567-020-00813-w (PMC7346511; doi:10.1186/s13567-020-00813-w)
Supplement: Supplementary file 3 — Additional file 3. Distribution of porcineS. suisisolates in relation to sequence type and clonal complex. [file 13567_2020_813_MOESM3_ESM.xlsx]

## Sheet: Tabelle1
Additional file 3. Distribution of S. suis isolates in relation to sequence type and clonal complex
Sequence Type	Number (%) of isolates	Clonal Complex
13	6 (6.8%)	CC13/149
17	3 (3.4%)	CC17
28	3 (3.4%)	CC28
29	3 (3.4%)	CC28
87	1 (1.1%)	CC87
231	3 (3.4%)	CC1109
856	1 (1.1%)	CC28
1099	1 (1.1%)	Sb
1100	1 (1.1%)	Sb
1101	2 (2.3%)	Sb
1102	1 (1.1%)	Sb
1103	3 (3.4%)	CC1
1104	13 (14.8%)	ndfc
1105	8 (9.1%)	S
1106	1 (1.1%)	CC1109
1107	1 (1.1%)	ndfc
1108	1 (1.1%)	Sb
1109	2 (2.3%)	CC1109
1110	1 (1.1%)	Sb
1111	1 (1.1%)	ndfc
1112	1 (1.1%)	CC1112
1113	1 (1.1%)	CC109
1114	1 (1.1%)	Sb
1115	1 (1.1%)	Sb
1116	1 (1.1%)	ndfc
1117	1 (1.1%)	Sb
1118	1 (1.1%)	Sb
1119	1 (1.1%)	Sb
1120	1 (1.1%)	Sb
1121	1 (1.1%)	Sb
1122	1 (1.1%)	Sb
1123	1 (1.1%)	Sb
1124	1 (1.1%)	Sb
1125	1 (1.1%)	Sb
1126	1 (1.1%)	Sb
1127	1 (1.1%)	Sb
1128	1 (1.1%)	Sb
1129	1 (1.1%)	Sb
1130	1 (1.1%)	CC87
1133	1 (1.1%)	CC28
1134	1 (1.1%)	Sb
1236	3 (3.4%)	CC1237
1237	1 (1.1%)	CC1237
1238	1 (1.1%)	Sb
1239	1 (1.1%)	Sb
1240	1 (1.1%)	CC1237
1243	1 (1.1%)	Sb
1244	1 (1.1%)	Sb
nda	2 (2.3%)	-
Total	88 (100%)	-
anot determined (nd): one lacking housekeeping gene identification
b,c Sequence types with no assignment to clonal complexes (CCs) were either singletons (S) or had no determined founder (ndf).
